# Supplementary material for: Habitat fragmentation is associated to gut microbiota diversity of an endangered primate: implications for conservation
Source: Sci Rep. 2015 Oct 7;5:14862. doi: 10.1038/srep14862 (PMC4595646; doi:10.1038/srep14862)
Supplement: Supplementary Table S6 [file srep14862-s2.xls]

## Sheet: Table 1
	t-statistic	p-value	FDR corrected p-value
Chlorocyclohexane and chlorobenzene degradation	6.0589	0.0001	0.00132632
Sphingolipid metabolism	-5.65496	0.0001	0.00132632
Sporulation	-5.54954	0.0001	0.00132632
Glycosphingolipid biosynthesis - globo series	-4.98543	0.0001	0.00132632
Protein folding and associated processing	4.9771	0.0001	0.00132632
Limonene and pinene degradation	4.94907	0.0001	0.00132632
Biotin metabolism	-4.90926	0.0001	0.00132632
Biosynthesis of vancomycin group antibiotics	-4.90788	0.0001	0.00132632
Others	-4.65483	0.0001	0.00132632
Glycerophospholipid metabolism	-4.60162	0.0001	0.00132632
Plant-pathogen interaction	-4.54612	0.0001	0.00132632
Pantothenate and CoA biosynthesis	-4.53535	0.0001	0.00132632
Benzoate degradation	4.48245	0.0001	0.00132632
Phenylpropanoid biosynthesis	-4.42145	0.0001	0.00132632
Toluene degradation	4.27536	0.0001	0.00132632
Flavone and flavonol biosynthesis	-4.2096	0.0001	0.00132632
Other glycan degradation	-4.15923	0.0001	0.00132632
Glycosaminoglycan degradation	-4.1371	0.0001	0.00132632
Photosynthesis	-4.11544	0.0001	0.00132632
Phosphotransferase system (PTS)	4.88918	0.0002	0.00193846
Amino acid metabolism	4.58561	0.0002	0.00193846
Alanine, aspartate and glutamate metabolism	-4.55104	0.0002	0.00193846
Ethylbenzene degradation	4.31139	0.0002	0.00193846
Adipocytokine signaling pathway	4.24981	0.0002	0.00193846
Starch and sucrose metabolism	-4.04934	0.0002	0.00193846
Cyanoamino acid metabolism	-3.99265	0.0002	0.00193846
Peroxisome	4.23451	0.0003	0.00243871
Phosphatidylinositol signaling system	-4.1697	0.0003	0.00243871
Phenylalanine, tyrosine and tryptophan biosynthesis	-4.12327	0.0003	0.00243871
Fatty acid metabolism	3.98127	0.0003	0.00243871
Ion channels	-3.73044	0.0003	0.00243871
Electron transfer carriers	4.64377	0.0004	0.00252
Thiamine metabolism	-4.39296	0.0004	0.00252
Lysine degradation	4.25942	0.0004	0.00252
D-Alanine metabolism	4.25312	0.0004	0.00252
Lipopolysaccharide biosynthesis	4.20263	0.0004	0.00252
Biosynthesis of unsaturated fatty acids	4.19626	0.0004	0.00252
Tryptophan metabolism	4.09912	0.0004	0.00252
Bacterial toxins	3.7351	0.0004	0.00252
Sulfur relay system	-3.72658	0.0004	0.00252
Lipoic acid metabolism	4.18912	0.0005	0.003
Photosynthesis proteins	-3.94695	0.0005	0.003
Huntingtons disease	3.63998	0.0006	0.00351628
Aminobenzoate degradation	3.8027	0.0007	0.00400909
Atrazine degradation	3.81183	0.0008	0.00448
RIG-I-like receptor signaling pathway	-3.78931	0.001	0.0053617
Amino acid related enzymes	-3.47339	0.001	0.0053617
Ascorbate and aldarate metabolism	3.89743	0.0011	0.005544
PPAR signaling pathway	3.77809	0.0011	0.005544
Valine, leucine and isoleucine degradation	3.5725	0.0011	0.005544
Signal transduction mechanisms	-3.79125	0.0012	0.00581538
Butanoate metabolism	3.62866	0.0012	0.00581538
RNA transport	-3.57504	0.0014	0.0066566
N-Glycan biosynthesis	3.49547	0.0015	0.00687273
Lysosome	-3.14043	0.0015	0.00687273
Carbon fixation in photosynthetic organisms	3.4896	0.0016	0.0072
Chromosome	-3.51665	0.0017	0.00738621
Primary bile acid biosynthesis	-3.35377	0.0017	0.00738621
Novobiocin biosynthesis	-3.71421	0.0018	0.00768814
Polyketide sugar unit biosynthesis	-3.47992	0.0019	0.00784918
Protein kinases	-3.27751	0.0019	0.00784918
Base excision repair	3.18106	0.002	0.00812903
Citrate cycle (TCA cycle)	3.45894	0.0021	0.0084
Cytoskeleton proteins	-3.40394	0.0023	0.00905625
Penicillin and cephalosporin biosynthesis	3.50997	0.0024	0.00916364
Secondary bile acid biosynthesis	-3.30681	0.0024	0.00916364
Lipopolysaccharide biosynthesis proteins	3.26114	0.0029	0.0109075
Fructose and mannose metabolism	3.00304	0.003	0.0111176
D-Arginine and D-ornithine metabolism	3.27285	0.0038	0.0138783
Synthesis and degradation of ketone bodies	3.15283	0.0039	0.01404
Prion diseases	-3.1068	0.0041	0.0145521
Parkinsons disease	2.72692	0.0048	0.0168
Phosphonate and phosphinate metabolism	-2.97868	0.005	0.0172603
Pentose phosphate pathway	3.14034	0.0051	0.0173676
Biosynthesis and biodegradation of secondary metabolites	3.10293	0.0053	0.017808
Cardiac muscle contraction	2.7624	0.0059	0.0195632
Caprolactam degradation	3.02653	0.0061	0.0197077
Bacterial chemotaxis	-2.75436	0.0061	0.0197077
Cell motility and secretion	2.84425	0.0072	0.0229671
Biosynthesis of siderophore group nonribosomal peptides	2.53244	0.0095	0.0298667
Chaperones and folding catalysts	-2.72257	0.0096	0.0298667
Sulfur metabolism	-2.6398	0.01	0.0307317
Streptomycin biosynthesis	-2.62888	0.0106	0.0321831
Metabolism of cofactors and vitamins	2.68412	0.0118	0.0354
Bacterial secretion system	2.6475	0.0128	0.0379482
Pores ion channels	2.70328	0.0132	0.0386591
Galactose metabolism	-2.5938	0.0134	0.0386591
Chagas disease (American trypanosomiasis)	1.76413	0.0135	0.0386591
Inorganic ion transport and metabolism	2.49548	0.0141	0.0399236
Lipid biosynthesis proteins	2.59018	0.0148	0.04144
Glycosyltransferases	-2.60303	0.0153	0.0421826
Carbohydrate digestion and absorption	-2.61702	0.0154	0.0421826
Cysteine and methionine metabolism	-2.63904	0.016	0.0433548
Renin-angiotensin system	2.42707	0.0173	0.0463787
Fatty acid biosynthesis	2.47207	0.0179	0.0474821
Geraniol degradation	2.58292	0.0184	0.0483
Glutathione metabolism	2.49639	0.0192	0.0498804
Pertussis	2.46625	0.0194	0.0498857
Lysine biosynthesis	-2.46819	0.0199	0.0506545
Fluorobenzoate degradation	2.41679	0.0221	0.055692
Purine metabolism	2.42981	0.0228	0.0565765
Nucleotide metabolism	-2.3897	0.0229	0.0565765
Valine, leucine and isoleucine biosynthesis	-2.35384	0.0258	0.0631223
Apoptosis	2.12376	0.0263	0.0637269
Glycerolipid metabolism	-2.31653	0.028	0.0672
Transporters	2.29728	0.0283	0.0672792
Glycan biosynthesis and metabolism	2.28308	0.0308	0.0725383
RNA polymerase	2.28733	0.0329	0.0767667
Bacterial motility proteins	-2.19106	0.0343	0.07686
Renal cell carcinoma	2.24472	0.0354	0.07686
Viral myocarditis	2.08435	0.036	0.07686
Influenza A	2.08435	0.036	0.07686
Toxoplasmosis	2.08435	0.036	0.07686
Colorectal cancer	2.08435	0.036	0.07686
p53 signaling pathway	2.08435	0.036	0.07686
Small cell lung cancer	2.08435	0.036	0.07686
Alzheimers disease	2.19177	0.0364	0.07686
DNA repair and recombination proteins	2.16111	0.0364	0.07686
Histidine metabolism	-2.19684	0.0366	0.07686
beta-Alanine metabolism	-2.14806	0.0366	0.07686
Lipid metabolism	2.16779	0.038	0.0791405
Arachidonic acid metabolism	2.14185	0.0394	0.0806806
Tetracycline biosynthesis	2.14994	0.0395	0.0806806
Linoleic acid metabolism	2.13213	0.0397	0.0806806
Styrene degradation	2.15347	0.0405	0.081648
Terpenoid backbone biosynthesis	2.09966	0.0415	0.083
Bladder cancer	2.24746	0.0427	0.0836093
Bisphenol degradation	2.09212	0.0427	0.0836093
RNA degradation	-2.17033	0.0428	0.0836093
Flagellar assembly	-2.10371	0.0443	0.0854107
Two-component system	-2.07389	0.0444	0.0854107
Inositol phosphate metabolism	2.07903	0.0469	0.0895364
Phenylalanine metabolism	2.06737	0.0503	0.0953053
Amoebiasis	2.04542	0.0516	0.0970388
Function unknown	-2.05882	0.0528	0.09856
Tropane, piperidine and pyridine alkaloid biosynthesis	1.98748	0.0585	0.108397
Tuberculosis	-1.94478	0.059	0.108526
Carbon fixation pathways in prokaryotes	1.95291	0.063	0.115043
Energy metabolism	1.9415	0.0639	0.115847
Glycolysis / Gluconeogenesis	-1.9684	0.0648	0.11664
Amino sugar and nucleotide sugar metabolism	1.90908	0.0686	0.122604
ABC transporters	1.86722	0.0716	0.127065
Protein processing in endoplasmic reticulum	1.83441	0.0788	0.138864
Transcription related proteins	1.79763	0.0805	0.140875
Polycyclic aromatic hydrocarbon degradation	-1.7356	0.0895	0.155545
African trypanosomiasis	1.71645	0.0924	0.159485
Ubiquinone and other terpenoid-quinone biosynthesis	-1.71638	0.0955	0.162949
C5-Branched dibasic acid metabolism	-1.73701	0.0957	0.162949
General function prediction only	1.6965	0.0974	0.1638
Propanoate metabolism	1.73903	0.0975	0.1638
Prenyltransferases	1.71596	0.1004	0.167555
Chloroalkane and chloroalkene degradation	1.70946	0.1038	0.172089
Porphyrin and chlorophyll metabolism	-1.65821	0.1085	0.178706
Pathways in cancer	1.65891	0.1129	0.184745
Carbohydrate metabolism	-1.65351	0.1167	0.189646
Naphthalene degradation	1.62121	0.1174	0.189646
Pyrimidine metabolism	1.63247	0.1196	0.191969
Nicotinate and nicotinamide metabolism	-1.58677	0.1245	0.19857
Steroid hormone biosynthesis	1.55737	0.1273	0.201758
Ribosome	1.57359	0.1306	0.205695
Arginine and proline metabolism	-1.54215	0.1397	0.218661
1,1,1-Trichloro-2,2-bis(4-chlorophenyl)ethane (DDT) degradation	1.50585	0.1473	0.227728
Various types of N-glycan biosynthesis	1.50585	0.1473	0.227728
Proximal tubule bicarbonate reclamation	1.4863	0.1506	0.23141
Translation proteins	1.5012	0.1538	0.233631
Replication, recombination and repair proteins	1.45476	0.1539	0.233631
Dioxin degradation	1.4697	0.1582	0.238721
Protein export	1.42343	0.1698	0.253491
Amyotrophic lateral sclerosis (ALS)	-1.40761	0.17	0.253491
Folate biosynthesis	-1.39711	0.1744	0.258522
Xylene degradation	1.3596	0.1911	0.280277
Peptidoglycan biosynthesis	-1.34319	0.1913	0.280277
D-Glutamine and D-glutamate metabolism	1.32977	0.2067	0.301089
Drug metabolism - cytochrome P450	1.27677	0.2092	0.302979
Metabolism of xenobiotics by cytochrome P450	1.25304	0.217	0.31248
Translation factors	1.29262	0.219	0.313568
Flavonoid biosynthesis	1.25448	0.2259	0.32162
Butirosin and neomycin biosynthesis	-1.207	0.2463	0.348694
Vitamin B6 metabolism	-1.10514	0.2812	0.395879
Isoquinoline alkaloid biosynthesis	-1.10087	0.2856	0.39984
Ubiquitin system	1.02096	0.318	0.44274
Meiosis - yeast	1.01864	0.3244	0.449169
Transcription factors	0.947001	0.3443	0.474118
Drug metabolism - other enzymes	0.941892	0.3576	0.489757
DNA replication	0.924968	0.375	0.510811
Nitrogen metabolism	-0.882109	0.3792	0.513755
Transcription machinery	0.893552	0.3834	0.516667
Mineral absorption	-0.865177	0.3917	0.525045
Taurine and hypotaurine metabolism	-0.799922	0.4358	0.578539
NOD-like receptor signaling pathway	-0.764656	0.4362	0.578539
alpha-Linolenic acid metabolism	0.803884	0.4423	0.582094
Insulin signaling pathway	-0.773205	0.4435	0.582094
Stilbenoid, diarylheptanoid and gingerol biosynthesis	0.750209	0.4536	0.592265
Non-homologous end-joining	-0.728911	0.4718	0.609969
Other transporters	0.824516	0.472	0.609969
Epithelial cell signaling in Helicobacter pylori infection	-0.708748	0.4813	0.618814
Prostate cancer	-0.685109	0.4887	0.618856
Antigen processing and presentation	-0.685109	0.4887	0.618856
Progesterone-mediated oocyte maturation	-0.685109	0.4887	0.618856
Carotenoid biosynthesis	0.800328	0.492	0.61992
Aminoacyl-tRNA biosynthesis	-0.672841	0.4979	0.624233
Germination	-0.631799	0.5365	0.666372
DNA replication proteins	0.63261	0.5368	0.666372
Type I diabetes mellitus	-0.611158	0.5443	0.672371
Type II diabetes mellitus	-0.597433	0.5496	0.672852
Glutamatergic synapse	0.6016	0.5505	0.672852
Other ion-coupled transporters	-0.612409	0.5527	0.672852
Proteasome	-0.572679	0.5662	0.685973
Pentose and glucuronate interconversions	-0.548445	0.5864	0.707047
Nucleotide excision repair	0.540835	0.6007	0.716417
Zeatin biosynthesis	-0.523175	0.6013	0.716417
Ribosome Biogenesis	-0.528828	0.6027	0.716417
Cell cycle - Caulobacter	0.523253	0.6087	0.720152
Cell division	-0.50718	0.6134	0.722321
Membrane and intracellular structural molecules	0.504437	0.6304	0.738887
Restriction enzyme	-0.469287	0.6459	0.751587
Homologous recombination	0.47872	0.6472	0.751587
Glycosphingolipid biosynthesis - ganglio series	-0.432456	0.6788	0.783271
Riboflavin metabolism	0.42051	0.6807	0.783271
Selenocompound metabolism	-0.371499	0.715	0.819
Nitrotoluene degradation	-0.349303	0.7246	0.826241
MAPK signaling pathway - yeast	0.282088	0.7814	0.886995
Ether lipid metabolism	0.213461	0.8303	0.935662
Retinol metabolism	0.213295	0.8317	0.935662
Secretion system	0.201983	0.8408	0.941696
Oxidative phosphorylation	-0.196631	0.8498	0.9445
Methane metabolism	-0.192543	0.8508	0.9445
Steroid biosynthesis	0.237143	0.8685	0.959921
Peptidases	-0.162088	0.8729	0.960571
Vibrio cholerae pathogenic cycle	-0.152226	0.884	0.967309
Staphylococcus aureus infection	0.149227	0.8867	0.967309
Tyrosine metabolism	0.137787	0.8928	0.969766
Biosynthesis of ansamycins	0.121555	0.9056	0.979447
Glycine, serine and threonine metabolism	0.0998547	0.9231	0.990275
Cellular antigens	-0.0959476	0.9272	0.990275
One carbon pool by folate	-0.0897734	0.9274	0.990275
Basal transcription factors	0.156791	0.9358	0.995028
Primary immunodeficiency	-0.0610782	0.9551	1
Pyruvate metabolism	0.0466732	0.9633	1
beta-Lactam resistance	-0.0430016	0.9641	1
Mismatch repair	0.0246399	0.9807	1
Glyoxylate and dicarboxylate metabolism	0.0200692	0.985	1
Ribosome biogenesis in eukaryotes	-0.0119228	0.991	1
Protein digestion and absorption	1	1	1
Betalain biosynthesis	1	1	1
Fatty acid elongation in mitochondria	1	1	1
Indole alkaloid biosynthesis	1	1	1
Glycosphingolipid biosynthesis - lacto and neolacto series	1	1	1
Calcium signaling pathway	-1	1	1
Circadian rhythm - plant	1	1	1
Photosynthesis - antenna proteins	-0.843119	1	1
Bacterial invasion of epithelial cells	-0.419718	1	1
