# Supplementary material for: Habitat fragmentation is associated to gut microbiota diversity of an endangered primate: implications for conservation
Source: Sci Rep. 2015 Oct 7;5:14862. doi: 10.1038/srep14862 (PMC4595646; doi:10.1038/srep14862)
Supplement: Supplementary Table S7 [file srep14862-s3.xls]

## Sheet: Supplementary Table S7.txt
Sample accession	Secondary accession	Sample unique name	Study accession	Sample accession	Experiment accession	Run accession	ID	Forest Floor	Altitude	Group	Forest	Alternative ID	Lat	Long	Sampling Date
ERS692249	SAMEA3316259	red_colobus1	PRJEB8977	ERS692249	ERX914164	ERR834077	MA03_01	Semi-open	282	Ma1	Magombera	MA03	-7.8127	36.975	2013-01-31
ERS692250	SAMEA3316260	red_colobus2	PRJEB8977	ERS692250	ERX914165	ERR834078	MA03_02	Semi-open	282	Ma1	Magombera	MA03	-7.8127	36.975	2013-01-31
ERS692251	SAMEA3316261	red_colobus3	PRJEB8977	ERS692251	ERX914166	ERR834079	MA03_03	Semi-open	282	Ma1	Magombera	MA03	-7.8127	36.975	2013-01-31
ERS692252	SAMEA3316262	red_colobus4	PRJEB8977	ERS692252	ERX914167	ERR834080	MA03_04	Semi-open	282	Ma1	Magombera	MA03	-7.8127	36.975	2013-01-31
ERS692253	SAMEA3316263	red_colobus5	PRJEB8977	ERS692253	ERX914168	ERR834081	MA03_05	Semi-open	282	Ma1	Magombera	MA03	-7.8127	36.975	2013-01-31
ERS692254	SAMEA3316264	red_colobus6	PRJEB8977	ERS692254	ERX914169	ERR834082	MA06_01	Open	283	Ma2	Magombera	MA06	-7.8335	36.9811	2013-01-30
ERS692255	SAMEA3316265	red_colobus7	PRJEB8977	ERS692255	ERX914170	ERR834083	MA06_02	Open	283	Ma2	Magombera	MA06	-7.8335	36.9811	2013-01-30
ERS692256	SAMEA3316266	red_colobus8	PRJEB8977	ERS692256	ERX914171	ERR834084	MA06_03	Open	283	Ma2	Magombera	MA06	-7.8335	36.9811	2013-01-30
ERS692257	SAMEA3316267	red_colobus9	PRJEB8977	ERS692257	ERX914172	ERR834085	MA06_04	Open	283	Ma2	Magombera	MA06	-7.8335	36.9811	2013-01-30
ERS692258	SAMEA3316268	red_colobus10	PRJEB8977	ERS692258	ERX914173	ERR834086	MA06_05	Open	283	Ma2	Magombera	MA06	-7.8335	36.9811	2013-01-30
ERS692259	SAMEA3316269	red_colobus11	PRJEB8977	ERS692259	ERX914174	ERR834087	MA20_01	VeryDense	264	Ma3	Magombera	MA20	-7.83665	36.9976	2013-02-01
ERS692260	SAMEA3316270	red_colobus12	PRJEB8977	ERS692260	ERX914175	ERR834088	MA20_03	VeryDense	264	Ma3	Magombera	MA20	-7.83665	36.9976	2013-02-01
ERS692261	SAMEA3316271	red_colobus13	PRJEB8977	ERS692261	ERX914176	ERR834089	MA20_04	VeryDense	264	Ma3	Magombera	MA20	-7.83665	36.9976	2013-02-01
ERS692262	SAMEA3316272	red_colobus14	PRJEB8977	ERS692262	ERX914177	ERR834090	MA25_01	VeryDense	283	Ma4	Magombera	MA25	-7.81587	36.9548	2013-01-31
ERS692263	SAMEA3316273	red_colobus15	PRJEB8977	ERS692263	ERX914178	ERR834091	MA25_02	VeryDense	283	Ma4	Magombera	MA25	-7.81587	36.9548	2013-01-31
ERS692264	SAMEA3316274	red_colobus16	PRJEB8977	ERS692264	ERX914179	ERR834092	MA25_04	VeryDense	283	Ma4	Magombera	MA25	-7.81587	36.9548	2013-01-31
ERS692265	SAMEA3316275	red_colobus17	PRJEB8977	ERS692265	ERX914180	ERR834093	Mw_01	Dense	492	Mw1	Mwanihana	CS	-7.84944	36.8845	2013-08-28
ERS692266	SAMEA3316276	red_colobus18	PRJEB8977	ERS692266	ERX914181	ERR834094	Mw_02	Dense	492	Mw1	Mwanihana	CS	-7.84944	36.8845	2013-08-28
ERS692267	SAMEA3316277	red_colobus19	PRJEB8977	ERS692267	ERX914182	ERR834095	Mw_09	Dense	492	Mw1	Mwanihana	CS	-7.84944	36.8845	2013-08-28
ERS692268	SAMEA3316278	red_colobus20	PRJEB8977	ERS692268	ERX914183	ERR834096	Mw_12	Dense	492	Mw1	Mwanihana	CS	-7.84944	36.8845	2013-08-28
ERS692269	SAMEA3316279	red_colobus21	PRJEB8977	ERS692269	ERX914184	ERR834097	Mw_07	Open	643	Mw2	Mwanihana	HH	-7.82541	36.8874	2013-08-30
ERS692270	SAMEA3316280	red_colobus22	PRJEB8977	ERS692270	ERX914185	ERR834098	Mw_08	Open	643	Mw2	Mwanihana	HH	-7.82541	36.8874	2013-08-30
ERS692271	SAMEA3316281	red_colobus23	PRJEB8977	ERS692271	ERX914186	ERR834099	Mw_10	Open	643	Mw2	Mwanihana	HH	-7.82541	36.8874	2013-08-30
ERS692272	SAMEA3316282	red_colobus24	PRJEB8977	ERS692272	ERX914187	ERR834100	Mw_11	Open	643	Mw2	Mwanihana	HH	-7.82541	36.8874	2013-08-30
ERS692273	SAMEA3316283	red_colobus25	PRJEB8977	ERS692273	ERX914188	ERR834101	Mw_13	Open	643	Mw2	Mwanihana	HH	-7.82541	36.8874	2013-08-30
ERS692274	SAMEA3316284	red_colobus26	PRJEB8977	ERS692274	ERX914189	ERR834102	Mw_14	Open	643	Mw2	Mwanihana	HH	-7.82541	36.8874	2013-08-30
ERS692275	SAMEA3316285	red_colobus27	PRJEB8977	ERS692275	ERX914190	ERR834103	Mw_15	Open	643	Mw2	Mwanihana	HH	-7.82541	36.8874	2013-08-30
ERS692276	SAMEA3316286	red_colobus28	PRJEB8977	ERS692276	ERX914191	ERR834104	Mw_03	Semi-open	572	Mw3	Mwanihana	ST	-7.77507	36.9028	2013-09-01
ERS692277	SAMEA3316287	red_colobus29	PRJEB8977	ERS692277	ERX914192	ERR834105	Mw_04	Semi-open	572	Mw3	Mwanihana	ST	-7.77507	36.9028	2013-09-01
ERS692278	SAMEA3316288	red_colobus30	PRJEB8977	ERS692278	ERX914193	ERR834106	Mw_05	Semi-open	572	Mw3	Mwanihana	ST	-7.77507	36.9028	2013-09-01
ERS692279	SAMEA3316289	red_colobus31	PRJEB8977	ERS692279	ERX914194	ERR834107	Mw_06	Semi-open	572	Mw3	Mwanihana	ST	-7.77507	36.9028	2013-09-01
